# Supplementary material for: Identification of Genetic Predisposition in Noncirrhotic Portal Hypertension Patients With Multiple Renal Cysts by Integrated Analysis of Whole-Genome and Single-Cell RNA Sequencing
Source: Front Genet. 2021 Nov 12;12:775470. doi: 10.3389/fgene.2021.775470 (PMC8633307; doi:10.3389/fgene.2021.775470)
Supplement: Supplementary file 2 [file Table3.XLSX]

## Sheet: Sheet1
BDP1	dbcorrdb__POLR3G__ENCSR000EHQ_1__m2	0.0650136	3.56458	0	1	motif similar to factorbook__A-Box ('A-Box'; q-value = 2.67e-20) which is directly annotated	frozenset({'activating', 'hg38__refseq-r80__500bp_up_and_100bp_down_tss.mc9nr', 'weight>90.0%'})	[('STAT3', 4.565649265811522), ('SLC13A2', 1.825436035992957), ('GAL3ST1', 4.312168655665841), ('SLC39A5', 3.6936543219637135), ('UBXN4', 2.3826949236888315), ('RNF123', 3.200301378967056), ('DPF3', 3.0607595939574823), ('SLC22A7', 2.7202166631748472), ('RUVBL1', 1.377136803318678), ('RGS3', 2.2973764196771014), ('SETBP1', 1.9165044833442868), ('NEAT1', 6.11259187344762), ('PRDM2', 2.778390920284…	1139
PPARA	dbcorrdb__SP1__ENCSR000BJX_1__m1	0.063469	3.48089	0.000746	1	motif similar to cisbp__M6431 ('PPARA[gene ID: "ENSG00000186951" species: "Homo sapiens" TF status: "direct" TF family: "Nuclear receptor" DBDs: "zf-C4"]; Ppara[gene ID: "ENSMUSG00000022383" species: "Mus musculus" TF status: "inferred" TF family: "Nuclear receptor" DBDs: "zf-C4"]; Ppard[gene ID: "ENSMUSG00000002250" species: "Mus musculus" TF status: "inferred" TF family: "Nuclear receptor" DBDs…	frozenset({'activating', 'hg38__refseq-r80__500bp_up_and_100bp_down_tss.mc9nr', 'weight>90.0%'})	[('SLC26A6', 2.0475897059757293), ('SLC3A1', 1.4942060793357907), ('SHKBP1', 3.8521023275275006), ('SLC22A7', 4.855678763301283), ('KLHDC10', 1.924327712103772), ('ETV5', 7.872366776236659), ('CUBN', 1.234706672296499), ('SLC34A1', 1.3502647861658206), ('TTC39B', 4.6271282184690214), ('PAX8', 4.654174520767183), ('DHRS1', 2.1102296901928947), ('AHCYL1', 1.5844072233142945), ('BBX', 1.485992397964…	1689
BDP1	dbcorrdb__POLR3G__ENCSR000EHQ_1__m2	0.0580389	3.25644	0	1	motif similar to factorbook__A-Box ('A-Box'; q-value = 2.67e-20) which is directly annotated	frozenset({'hg19-500bp-upstream-10species.mc9nr', 'activating', 'weight>90.0%'})	[('STAT3', 4.565649265811522), ('SLC13A2', 1.825436035992957), ('UBXN4', 2.3826949236888315), ('DPF3', 3.0607595939574823), ('SLC39A5', 3.6936543219637135), ('NEAT1', 6.11259187344762), ('RUVBL1', 1.377136803318678), ('BDP1', 1.0), ('GPT2', 2.806834540039016), ('SLC22A7', 2.7202166631748472), ('CRIM1', 1.8498966584172185), ('ALDH3B1', 3.3196869628271943), ('STX17', 3.7936215702446807), ('GSTO2', …	3752
PPARA	dbcorrdb__SP1__ENCSR000BJX_1__m1	0.061722	3.83514	0.000746	1	motif similar to cisbp__M6431 ('PPARA[gene ID: "ENSG00000186951" species: "Homo sapiens" TF status: "direct" TF family: "Nuclear receptor" DBDs: "zf-C4"]; Ppara[gene ID: "ENSMUSG00000022383" species: "Mus musculus" TF status: "inferred" TF family: "Nuclear receptor" DBDs: "zf-C4"]; Ppard[gene ID: "ENSMUSG00000002250" species: "Mus musculus" TF status: "inferred" TF family: "Nuclear receptor" DBDs…	frozenset({'hg19-500bp-upstream-10species.mc9nr', 'activating', 'weight>90.0%'})	[('SLC3A1', 1.4942060793357907), ('ETV5', 7.872366776236659), ('SLC22A7', 4.855678763301283), ('SHKBP1', 3.8521023275275006), ('POLR2H', 4.777371683179133), ('CUBN', 1.234706672296499), ('SLC34A1', 1.3502647861658206), ('FRMD4B', 4.869483757911241), ('MT1B', 11.49062882143585), ('DHRS1', 2.1102296901928947), ('BBX', 1.4859923979648135), ('XCL2', 3.89403430396448), ('RHOBTB1', 5.6016300056843065),…	3283
PPARA	transfac_pro__M02016	0.0605988	3.71354	0.000463	1	motif similar to transfac_pro__M00763 ('V$PPARDR1_Q2: PPAR direct repeat 1'; q-value = 0.000463) which is directly annotated	frozenset({'hg19-500bp-upstream-10species.mc9nr', 'activating', 'weight>90.0%'})	[('SLC3A1', 1.4942060793357907), ('SLC22A7', 4.855678763301283), ('SLC34A1', 1.3502647861658206), ('SUSD2', 9.346846691310096), ('MT1B', 11.49062882143585), ('POLR2H', 4.777371683179133), ('CUBN', 1.234706672296499), ('NRIP1', 1.4902410451679442), ('DHRS1', 2.1102296901928947), ('ANPEP', 9.209244887922104), ('FAM151A', 20.024611866038725), ('DNAJC16', 1.8555558098713811), ('XCL2', 3.8940343039644…	2764
MLXIPL	cisbp__M5107	0.0525987	3.15629	0	0.267606	gene is orthologous to FBgn0032940 in D. melanogaster (identity = 26%) which is directly annotated for motif	frozenset({'top50perTarget', 'hg19-500bp-upstream-10species.mc9nr', 'activating'})	[('ZNF292', 2.4391553914414126), ('FNDC3A', 2.9092007885760083), ('RREB1', 0.4627484426781815), ('KDM6A', 0.12263773368536054), ('SPPL3', 0.4161332306347944), ('RMND1', 8.952610919615157), ('HNRNPD', 3.6796211388764193), ('SLC25A36', 1.3236588298900678), ('KLF10', 4.877594166975452), ('FNIP1', 6.693089338526293), ('TRIM25', 0.6836833530281604), ('AKAP11', 0.6901561565366106), ('SSR1', 4.911486586…	3953
MLXIPL	homer__TCACGTGAYH_Cbf1	0.0530129	3.21025	0.000969	1	motif similar to cisbp__M5633 ('MLXIPL[gene ID: "ENSG00000009950" species: "Homo sapiens" TF status: "direct" TF family: "bHLH" DBDs: "HLH"]; Mlxipl[gene ID: "ENSMUSG00000005373" species: "Mus musculus" TF status: "inferred" TF family: "bHLH" DBDs: "HLH"]'; q-value = 0.000969) which is directly annotated	frozenset({'top50perTarget', 'hg19-500bp-upstream-10species.mc9nr', 'activating'})	[('FNDC3A', 2.9092007885760083), ('ZNF292', 2.4391553914414126), ('HNRNPD', 3.6796211388764193), ('KDM6A', 0.12263773368536054), ('RMND1', 8.952610919615157), ('SPPL3', 0.4161332306347944), ('SLC25A36', 1.3236588298900678), ('TNRC6B', 2.679735162619939), ('DDX5', 2.20401902098904), ('ASXL2', 0.13588278849676608), ('SSR1', 4.9114865869083175), ('TRIM25', 0.6836833530281604), ('AKAP11', 0.690156156…	2350
BDP1	dbcorrdb__POLR3G__ENCSR000EHQ_1__m2	0.0577426	3.04882	0	1	motif similar to factorbook__A-Box ('A-Box'; q-value = 2.67e-20) which is directly annotated	frozenset({'activating', 'weight>90.0%', 'hg19-500bp-upstream-7species.mc9nr'})	[('STAT3', 4.565649265811522), ('SLC13A2', 1.825436035992957), ('UBXN4', 2.3826949236888315), ('SLC39A5', 3.6936543219637135), ('NEAT1', 6.11259187344762), ('DPF3', 3.0607595939574823), ('RUVBL1', 1.377136803318678), ('BDP1', 1.0), ('SLC22A7', 2.7202166631748472), ('CRIM1', 1.8498966584172185), ('ALDH3B1', 3.3196869628271943), ('GSTO2', 1.9218569963265373), ('ACAP1', 1.8005045272693638), ('N4BP2L…	2291
PPARA	dbcorrdb__SP1__ENCSR000BJX_1__m1	0.0676015	4.06222	0.000746	1	motif similar to cisbp__M6431 ('PPARA[gene ID: "ENSG00000186951" species: "Homo sapiens" TF status: "direct" TF family: "Nuclear receptor" DBDs: "zf-C4"]; Ppara[gene ID: "ENSMUSG00000022383" species: "Mus musculus" TF status: "inferred" TF family: "Nuclear receptor" DBDs: "zf-C4"]; Ppard[gene ID: "ENSMUSG00000002250" species: "Mus musculus" TF status: "inferred" TF family: "Nuclear receptor" DBDs…	frozenset({'activating', 'weight>90.0%', 'hg19-500bp-upstream-7species.mc9nr'})	[('SLC3A1', 1.4942060793357907), ('SLC22A7', 4.855678763301283), ('CUBN', 1.234706672296499), ('ETV5', 7.872366776236659), ('SHKBP1', 3.8521023275275006), ('SLC34A1', 1.3502647861658206), ('POLR2H', 4.777371683179133), ('DHRS1', 2.1102296901928947), ('MT1B', 11.49062882143585), ('BBX', 1.4859923979648135), ('XCL2', 3.89403430396448), ('FRMD4B', 4.869483757911241), ('RHOBTB1', 5.6016300056843065),…	3284
PPARA	transfac_pro__M02016	0.0639428	3.6842	0.000463	1	motif similar to transfac_pro__M00763 ('V$PPARDR1_Q2: PPAR direct repeat 1'; q-value = 0.000463) which is directly annotated	frozenset({'activating', 'weight>90.0%', 'hg19-500bp-upstream-7species.mc9nr'})	[('SLC3A1', 1.4942060793357907), ('SLC22A7', 4.855678763301283), ('SLC34A1', 1.3502647861658206), ('SUSD2', 9.346846691310096), ('MT1B', 11.49062882143585), ('CUBN', 1.234706672296499), ('DHRS1', 2.1102296901928947), ('NRIP1', 1.4902410451679442), ('POLR2H', 4.777371683179133), ('ANPEP', 9.209244887922104), ('DNAJC16', 1.8555558098713811), ('FAM151A', 20.024611866038725), ('DAAM1', 1.650029361078…	2992
MLXIPL	cisbp__M5107	0.0545571	3.14137	0	0.267606	gene is orthologous to FBgn0032940 in D. melanogaster (identity = 26%) which is directly annotated for motif	frozenset({'top50perTarget', 'activating', 'hg19-500bp-upstream-7species.mc9nr'})	[('FNDC3A', 2.9092007885760083), ('ZNF292', 2.4391553914414126), ('HNRNPD', 3.6796211388764193), ('RREB1', 0.4627484426781815), ('RMND1', 8.952610919615157), ('SPPL3', 0.4161332306347944), ('SLC25A36', 1.3236588298900678), ('FNIP1', 6.693089338526293), ('AKAP11', 0.6901561565366106), ('SPRY1', 0.6984907007538319), ('RNF128', 0.4736151828856154), ('SSR1', 4.9114865869083175), ('DDX5', 2.2040190209…	4037
ELF3	cisbp__M6206	0.0529264	3.48626	0.00052	0.876011	gene is orthologous to ENSMUSG00000003051 in M. musculus (identity = 87%) which is annotated for similar motif cisbp__M0687 ('Elf3[gene ID: "ENSMUSG00000003051" species: "Mus musculus" TF status: "direct" TF family: "Ets" DBDs: "Ets"]'; q-value = 0.00052)	frozenset({'top10perTarget', 'activating', 'hg19-tss-centered-5kb-10species.mc9nr'})	[('BAZ2B', 12.087318830971599), ('SGSM3', 0.35142948612615005), ('CAND1', 10.105901515492565), ('PARD6B', 16.945933700759014), ('TLN1', 19.955270191101476), ('ITPR1', 0.16215833339377025), ('MARK2', 0.5981569453699815), ('HERC3', 0.07759026858688355), ('CNOT8', 2.595609510450837), ('DYNC1I2', 15.170904190246064), ('MEG3', 5.4225637879862445), ('ITGB6', 0.8706272383705138), ('NAPSA', 22.5274190489…	1408
ZNF148	cisbp__M4876	0.0567616	3.34238	0.000741	1	motif similar to hocomoco__ZN148_HUMAN.H11MO.0.D ('ZN148_HUMAN'; q-value = 0.000741) which is directly annotated	frozenset({'top50perTarget', 'activating', 'hg19-tss-centered-5kb-10species.mc9nr'})	[('RNF220', 2.8014621551175094), ('RORA', 0.5437797033390519), ('THRA', 4.837955853964721), ('RAI14', 1.035995088559629), ('YWHAG', 2.430951858802987), ('MYCBP2', 3.1329243002790874), ('SALL1', 0.9374603525487664), ('BNC2', 5.1548271447259415), ('RYK', 0.255657563181298), ('MYO1C', 0.9827346745340684), ('PKDCC', 3.4299821988945856), ('LANCL1', 4.1449302085476937e-07), ('CUX1', 1.863608020638034),…	1218
MLXIPL	transfac_pro__M08802	0.0900293	3.58253	0	1	gene is directly annotated	frozenset({'top50', 'hg19-tss-centered-5kb-7species.mc9nr', 'activating'})	[('SLC34A1', 9.160855575706428), ('ACSM2B', 21.67231485275063), ('ACSM2A', 22.163623057681342), ('CLCN5', 8.902055749087943), ('PKHD1', 13.838130575829275), ('SLC13A3', 25.39030177060076), ('LRP2', 12.03038638348185), ('RMND1', 8.952610919615157), ('PCLO', 9.664573806891537), ('C9orf3', 8.459566411869394)]	2252
ZNF148	cisbp__M4876	0.0581092	3.00274	0.000741	1	motif similar to hocomoco__ZN148_HUMAN.H11MO.0.D ('ZN148_HUMAN'; q-value = 0.000741) which is directly annotated	frozenset({'top50perTarget', 'hg19-tss-centered-5kb-7species.mc9nr', 'activating'})	[('THRA', 4.837955853964721), ('RAI14', 1.035995088559629), ('YWHAG', 2.430951858802987), ('MYCBP2', 3.1329243002790874), ('RORA', 0.5437797033390519), ('BNC2', 5.1548271447259415), ('MYO1C', 0.9827346745340684), ('RYK', 0.255657563181298), ('PKDCC', 3.4299821988945856), ('C1GALT1', 1.3723662581795006), ('AMOTL2', 0.31244755716631184), ('CUX1', 1.863608020638034), ('TBCC', 3.0325071257488565), ('…	858
